# Supplementary material for: Combined Pharmacophore and Grid-Independent Molecular Descriptors (GRIND) Analysis to Probe 3D Features of Inositol 1,4,5-Trisphosphate Receptor (IP3R) Inhibitors in Cancer
Source: Int J Mol Sci. 2021 Nov 30;22(23):12993. doi: 10.3390/ijms222312993 (PMC8657927; doi:10.3390/ijms222312993)
Supplement: Supplementary file 1 [file ijms-22-12993-s001.zip]

Archive with 2 entries (2 files):
- IJMS_1405565_IP3R_Supplementary File (1).xlsx
- ijms-1405565-supplementary-R3 (1).pdf
